# Supplementary material for: A Compact Real-Time PCR System for Point-of-Care Detection Using a PCB-Based Disposable Chip and Open-Platform CMOS Camera
Source: Sensors (Basel). 2025 May 17;25(10):3159. doi: 10.3390/s25103159 (PMC12115960; doi:10.3390/s25103159)
Supplement: Supplementary file 1 [file sensors-25-03159-s001.zip]

Archive with 2 entries (2 files):
- Supplementary File S1 – System Schematic and Module Connections.pdf
- Supplementary_Materials.pdf
